# Supplementary material for: Human genital antibody-mediated inhibition of Chlamydia trachomatis infection and evidence for ompA genotype-specific neutralization
Source: PLoS One. 2021 Oct 18;16(10):e0258759. doi: 10.1371/journal.pone.0258759 (PMC8523062; doi:10.1371/journal.pone.0258759)
Supplement: S1 Table — (XLSX) [file pone.0258759.s001.xlsx]

## Sheet: Sheet2
	S1 Table. Primers used for the amplification and sequencing of the ompA gene.
	Primer	Sequence (5' to 3')	Amplicon size*	Reference
	90UF	GGACATCTTGTCTGGCTTTAACT	1492	Ficarra et al. (2008)
	220DR	GCGCTCAAGTAGACCGATATAGTA
	60UF‡	CCGCCAGAAAAAGATAG	1311	Ficarra et al. (2008)
	80DR‡	CCAGAAACACGGATAGTGTTATTA
	P1F§	ATGAAAAAACTCTTGAAATCGG	1123	Lysen et al. (2004)
	OMP2R§	ACTGTAACTGCGTATTTGTCTG
	OMPSeqF¶	GGTGTGACGCTATCAGCATGC	943	Labiran et al. (2016)
	MOMP-1233R¶	CTGCGTATTTGTCTGCATCRA		†
	MOMP-290F¥	CAGCATGCGTATGGGTTACT	717	†
	OMPSeqR¥	GACCATTTAACTCCAATGTA		Labiran et al. (2016)
	* According to genotype D/UW-3/Cx
	† This study
	‡ If the 1492 bp amplicon failed to amplify, these primers were used to generate the 1311 bp amplicon
	§ If the 1311 bp amplicon failed to amplify, these primers were used to generate the 1123 bp amplicon
	¶ If the 1123 bp amplicon failed to amplify, these primers were used to generate the 943 bp amplicon
	¥ If the 943 bp amplicon failed to amplify, these primers were used to generate the 717 bp amplicon
